# Supplementary material for: Genome-wide association study of fiber yield-related traits uncovers the novel genomic regions and candidate genes in Indian upland cotton (Gossypium hirsutum L.)
Source: Front Plant Sci. 2023 Oct 23;14:1252746. doi: 10.3389/fpls.2023.1252746 (PMC10630025; doi:10.3389/fpls.2023.1252746)
Supplement: Supplementary file 1 [file DataSheet_1.zip]

Archive with 2 entries (2 files):
- Supplementary Data/Supplementary figures.docx
- Supplementary Data/Supplementary Tables.xlsx
