# Supplementary material for: Genome-wide association study of fiber yield-related traits uncovers the novel genomic regions and candidate genes in Indian upland cotton (Gossypium hirsutum L.)
Source: Front Plant Sci. 2023 Oct 23;14:1252746. doi: 10.3389/fpls.2023.1252746 (PMC10630025; doi:10.3389/fpls.2023.1252746)
Supplement: Supplementary file 1 [file DataSheet_1.zip › Supplementary Data/Supplementary Tables.xlsx]

## Sheet: Table S1
Table S1. List of 117 Indian Upland cotton germplasm used for the present GWAS Study
Sl. No	Genotype Name/ Varieties	Pedigree	Source	Zone
1	70E	Selection	CICR, Coimbatore	Southern
2	Abadhitha	JK 97 x JK 44	UAS, Dharwad	Southern
3	Acala Glandless	-	-	Unknown
4	ACP71	-	UAS, Dharwad	Southern
5	AH107	-	UAS, Dharwad	Southern
6	American Necteriless	-	-	Unknown
7	ARBH813	-	UAS, Dharwad	Southern
8	Arizona Super Okra	-	-	Unknown
9	Badnawar	Selection from CT 1	JNKVV, Indore	Central
10	Bhaghya	-	-	Southern
11	BikarneriNirma	A selection from non- descriptive hirsutum mixture	SKRAU, Sriganganagar	Central
12	BN	-	PAU, Faridkot	Northern
13	BN Red	-	PAU, Faridkot	Northern
14	BN1	-	PAU, Faridkot	Northern
15	CA116	-	-	Unknown
16	CCH2623	LRA 5166 (LRA 5166 X IGM 102)	CICR, Coimbatore	Southern
17	CPD423	-	UAS, Dharwad	Southern
18	Deviraj	(DA 2-6-5 x G 6) x (BC-170 x CO 2)	NAU, Surat	Central
19	DHY2861	A derivative of crosses (0394 x 6/6) (0394 x CT-I8)	PDKV, Akola	Central
20	DS28F	-	-	Central
21	F1054	F 470 x A 258	PAU, Faridkot	Northern
22	F1378	(SRT 1 x F413) CP 32	PAU, Ludhiana	Northern
23	F1861	F 505 × F 380	PAU, Ludhiana	Northern
24	F320	-	PAU, Ludhiana	Northern
25	F505	F 414 x A 231	PAU, Faridkot	Northern
26	F846	F 452 x LH 223-481	PAU, Faridkot	Northern
27	G.Cot.10	Reselection from KW 66-2096	NAU, Surat	Central
28	G.Cot.100	-	NAU, Surat	Central
29	G.Cot.12	(CO 2 x Hirsutum) (Tomentosum x CO2 x BC2 x 134 CW x 134-CO2-M)	NAU, Surat	Central
30	G.Cot.16	TK 1 x G.Cot 10	NAU, Surat	Central
31	G.Cot.18	J-178 x IAN 604	NAU, Surat	Central
32	G.Cot.20	JLH 59 x G(B) 20	NAU Surat	Central
33	G.Cot.22	-	NAU Surat	Central
34	GL.Co24	-	NAU Surat	Central
35	GSHV172	GSHV 155 X GSHV 112	NAU, Surat	Central
36	Gujarat67	-	NAU, Surat	Central
37	H1098	(LH 354 x SBI-71) H 777	CCSHAU, Hisar	Northern
38	H1117	(H 777 x Ac 134) x (H 777 x G 21)	CCSHAU, Hisar	Northern
39	H1157	-	CCSHAU, Hisar	Northern
40	H1220	-	CCSHAU, Hisar	Northern
41	H1226	RS 2013 x H 777	CCSHAU, Hisar	Northern
42	H1236	H 1098 X PIL 8-7	CCSHAU, Hisar	Northern
43	H974	(H 14 x 45 red AK) H 777	CCSHAU, Hisar	Northern
44	HLS329	-	CICR, Coimbatore	Southern
45	HS6	( BN x K 3199) BN	CCSHAU, Sirsa	Northern
46	J34	45F x L 55	PAU, Ludhiana	Northern
47	Jalandar Small Boll	-	PAU, Ludhiana	Northern
48	JK35	-	JNKVV, Khandwa	Central
49	JK4	GS-23 x Reba-B--50 (Letifolium x Punctatum)	JNKVV, Khandwa	Central
50	JLH168	-	CICR, Nagpur	Central
51	K34007	-	-	Unknown
52	KC2	MCU 10 x KC 1	TNAU, Kovilpatti	Southern
53	KC3	TKH 497 x KC 1	TNAU, Kovilpatti	Southern
54	Kekchi Red	-	-	Unknown
55	Kemp	-	-	Unknown
56	Kanchana	Reselection from JGL 14515	ANGRAU, Lam	Southern
57	Khandwa2	Indore-2 x Cotom	JNKVV, Khandwa	Central
58	Khandwa3	-	JNKVV, Khandwa	Central
59	L604	MCU 5 x (L-389 x SRT-1)	ANGRAU, Lam	Southern
60	LAHH5	-	ANGRAU, Lam	Southern
61	Laxmi	Gadag 1 x CO 2	UAS, Dharwad	Southern
62	LH1134	-	-	Northern
63	LH2076	F 1378 X LH 1911	PAU, Ludhiana	Northern
64	LH2108	-	-	Northern
65	LH900	LH 223-480 x LH 223-343	PAU, Ludhiana	Northern
66	LRA5166	Laxmi x (Reba-B50 x AC 122)	CICR, Coimbatore	Southern
67	LSS	-	-	Northern
68	Mahalakshmi	HA11 x B-1007	ANGRAU, Nandyal	Southern
69	MCU10	Gamma Mutant of MCU 4	TNAU, Coimbatore	Southern
70	MCU11	MCU 5 x Egyptian Hirsutum	TNAU, Coimbatore	Southern
71	MCU12	LRA 5166 x MCU 11	TNAU, Coimbatore	Southern
72	MCU13	[(TCH 665 x LS 149) x (TCH 665 x TCH 21)] x (TCH 21 x EECH) x (TCH 92-7 x EECH)	TNAU, Coimbatore	Southern
73	MCU3	-	TNAU, Coimbatore	Southern
74	MCU4	-	TNAU, Coimbatore	Southern
75	MCU5	MCU 1, MCU 2 & Gatooma	TNAU, Coimbatore	Southern
76	MCU5VT	Reselection from MCU 5	CICR, Coimbatore	Southern
77	MCU8	0892 B x EL 192	TNAU, Coimbatore	Southern
78	MCU9	MCU 8 x MCU 5	TNAU, Coimbatore	Southern
79	MDH89	-	-	Unknown
80	Mysore Vijaya	-	UAS, Dharwad	Southern
81	Narasimha	LRA 5166 x NA 1192	ANGRAU, Nandyal	Southern
82	Narmada	Buri .0382	JNKVV, Indore	Central
83	NCH11	-	Maharashtra	Central
84	NH452	NH 239 x PONF-12	VNMKV, Nanded	Central
85	NH545	selection from cross (DCI-118) x (NH-262)	VNMKV, Nanded	Central
86	NH615	NH--545 x JLH-1492	VNMKV, Nanded	Central
87	PG6	-	-	Unknown
88	PH93	-	VNMKV, Nanded	Central
89	PIL8	-	PAU, Ludhiana	Northern
90	PKV Rajat	AC 938 x SRT-1	PDKV, Akola	Central
91	Pratima	Mutant of SRT 1	CICR, Nagpur	Central
92	PRS72	-	CICR, Coimbatore	Southern
93	PSR74	-	CICR, Coimbatore	Southern
94	Pusa86	PUSA 595 B x BJRJ 34	IARI, New Delhi	Northern
95	RebaB50	-	-	Unknown
96	RHC003	-	MPKV, Rahuri	Central
97	RHC004	-	MPKV, Rahuri	Central
98	RMPBS155	Selection	UAS, Dharwad	Southern
99	RS2013	F-520 (Female parent) x(LH-511x Bombesa) (Male parent)	SKRAU, Sriganganagar	Northern
100	RS810	RS 644 x Khandwa 3	SKRAU, Sriganganagar	Northern
101	RS875	(C 1412x Deltapine 66-69)-7	SKRAU, Sriganganagar	Northern
102	RST9	Bikaneri Narma x PS 10-27-1	SKRAU, Sriganganagar	Northern
103	Sahana	Multiple cross derivative	UAS, Dharwad	Southern
104	SH2379	-	NAU, Surat	Central
105	Sivanandhi	NA-1290 x Krishna	ANGRAU, Nandyal	Southern
106	Sowbhagya	-	UAS, Dharwad	Southern
107	Suman	-	CICR, Coimbatore	Southern
108	Sumangala	CW134 x Reba-b-50 x Khandwa-2	CICR, Coimbatore	Southern
109	Supriya	MCU 5 x C 1998	CICR, Coimbatore	Southern
110	Surabhi	MCU 5VT (MCU 5 x G. mexicanum)	CICR, Coimbatore	Southern
111	Suraj	LRA 5166 (CCH 526612 x HLS 329)	CICR, Coimbatore	Southern
112	SVPR5	NDLH 1658 x Surabhi	TNAU, Srivilliputur	Southern
113	T7	-	CICR, Coimbatore	Southern
114	TCH1716	-	TNAU, Coimbatore	Southern
115	Wagadkalyan	SRT 1 x MCU 7	MPUA&T, Banswara	Northern
116	VC21	-	-	Unknown
117	Vikram	Mass Selection	JNKVV, Indore	Central

## Sheet: Table S2
Table S2. Correlation analysis of yield traits in between two environment and BLUP predicted value
	BN_BLUP	BW_BLUP	LI_BLUP	LP_blup	SCY_BLUP	SI_BLUP	BN_E1	BW_E1	LI_E1	LP_E1	SCY_E1	SI_E1	BN_E2	BW_E2	LI_E2	LP_E2	SCY_E2	SI_E2
BN_BLUP	1	0.234315	-0.0645941	0.0830942	0.799612	-0.0877182	0.850424	0.240458	-0.0140023	-0.0525695	0.709449	0.0278667	0.688585	-0.00955194	-0.147259	0.165281	0.495886	-0.242157
BW_BLUP	0.234315	1	0.329503	-0.291645	0.742859	0.506251	0.296842	0.810275	0.438877	-0.189266	0.661206	0.503504	0.00949077	0.638133	0.0128082	-0.145224	0.449886	0.136324
LI_BLUP	-0.0645941	0.329503	1	0.19566	0.156829	0.647716	0.0123245	0.283356	0.585572	-0.0113254	0.160496	0.469089	-0.174259	0.21268	0.627757	0.21568	0.0331628	0.437182
LP_blup	0.0830942	-0.291645	0.19566	1	-0.12687	-0.558123	0.098823	-0.272865	0.0968935	0.655871	-0.0870366	-0.448402	0.0521552	-0.183261	0.154541	0.640253	-0.0984625	-0.320212
SCY_BLUP	0.799612	0.742859	0.156829	-0.12687	1	0.25686	0.754431	0.638027	0.250778	-0.1293	0.878416	0.304668	0.448096	0.37574	-0.0840395	-0.00692337	0.59444	-0.0515988
SI_BLUP	-0.0877182	0.506251	0.647716	-0.558123	0.25686	1	-0.0328438	0.444324	0.435905	-0.474393	0.227495	0.732654	-0.165771	0.318717	0.381548	-0.308785	0.121227	0.595359
BN_E1	0.850424	0.296842	0.0123245	0.098823	0.754431	-0.0328438	1	0.298786	0.0544984	-0.0578491	0.844052	0.0812645	0.241806	0.021019	-0.108436	0.225313	0.195476	-0.245682
BW_E1	0.240458	0.810275	0.283356	-0.272865	0.638027	0.444324	0.298786	1	0.514369	-0.261354	0.753353	0.623193	0.00733445	0.12765	-0.135881	-0.0517307	0.0927207	-0.0795522
LI_E1	-0.0140023	0.438877	0.585572	0.0968935	0.250778	0.435905	0.0544984	0.514369	1	0.216823	0.313436	0.639842	-0.122322	0.109556	-0.147076	-0.073776	0.000437019	-0.0691502
LP_E1	-0.0525695	-0.189266	-0.0113254	0.655871	-0.1293	-0.474393	-0.0578491	-0.261354	0.216823	1	-0.174949	-0.601289	0.0212492	-0.0185133	-0.103908	-0.0607425	-0.00119222	-0.0543626
SCY_E1	0.709449	0.661206	0.160496	-0.0870366	0.878416	0.227495	0.844052	0.753353	0.313436	-0.174949	1	0.389066	0.163918	0.096201	-0.146198	0.118765	0.188972	-0.205318
SI_E1	0.0278667	0.503504	0.469089	-0.448402	0.304668	0.732654	0.0812645	0.623193	0.639842	-0.601289	0.389066	1	-0.110486	0.0976969	-0.0568962	-0.0257395	0.000832652	-0.0209877
BN_E2	0.688585	0.00949077	-0.174259	0.0521552	0.448096	-0.165771	0.241806	0.00733445	-0.122322	0.0212492	0.163918	-0.110486	1	-0.0388452	-0.150839	-0.00277297	0.699134	-0.130559
BW_E2	-0.00955194	0.638133	0.21268	-0.183261	0.37574	0.318717	0.021019	0.12765	0.109556	-0.0185133	0.096201	0.0976969	-0.0388452	1	0.198483	-0.23162	0.677298	0.376657
LI_E2	-0.147259	0.0128082	0.627757	0.154541	-0.0840395	0.381548	-0.108436	-0.135881	-0.147076	-0.103908	-0.146198	-0.0568962	-0.150839	0.198483	1	0.28077	0.0378459	0.722769
LP_E2	0.165281	-0.145224	0.21568	0.640253	-0.00692337	-0.308785	0.225313	-0.0517307	-0.073776	-0.0607425	0.118765	-0.0257395	-0.00277297	-0.23162	0.28077	1	-0.174694	-0.448389
SCY_E2	0.495886	0.449886	0.0331628	-0.0984625	0.59444	0.121227	0.195476	0.0927207	0.000437019	-0.00119222	0.188972	0.000832652	0.699134	0.677298	0.0378459	-0.174694	1	0.183693
SI_E2	-0.242157	0.136324	0.437182	-0.320212	-0.0515988	0.595359	-0.245682	-0.0795522	-0.0691502	-0.0543626	-0.205318	-0.0209877	-0.130559	0.376657	0.722769	-0.448389	0.183693	1

## Sheet: Table S3
Table S3. Analysis of variance (ANOVA) of the six cotton fibre yield traits
Traits	Source of variation	Sum of Square	Mean of square	F-value	P value	significance
BN	Genotype	9075.23	78.2347	7.82477	8.65981e-75	***
	Environment	718.242	718.242	71.8361	1.10799e-16	***
	Genotype × environment	5308.23	45.7606	4.57682	1.93425e-38	***
BW	Genotype	123.35	1.06336	4.54164	5.09254e-38	***
	Environment	67.4589	67.4589	288.118	1.80405e-55	***
	Genotype × environment	86.6655	0.747117	3.19095	9.96154e-22	***
LI	Genotype	109.628	0.945066	1.99994	3.30538e-08	***
	Environment	0.137937	0.137937	0.291902	5.89154e-05	***
	Genotype × environment	140.076	1.20755	2.55541	3.01017e-14	***
LP	Genotype	2622.18	22.605	2.42772	8.42122e-13	***
	Environment	511.219	511.219	54.9037	3.20309e-13	***
	Genotype × environment	2723.13	23.4753	2.52118	7.39487e-14	***
SCY	Genotype	233840	2015.86	6.89266	6.6049e-65	***
	Environment	85688.2	85688.2	292.987	2.99796e-56	***
	Genotype × environment	142689	1230.08	4.20591	5.46686e-34	***
SI	Genotype	453.713	3.91132	3.28423	7.5381e-23	***
	Environment	69.3317	69.3317	58.2159	6.63848e-14	***
	Genotype × environment	451.145	3.88919	3.26564	1.26163e-22	***
Signif. codes: 0 ‘***’ 0.001 ‘**’ 0.01 ‘*’ 0.05 ‘.’ 0.1 ‘ ’ 1

## Sheet: Table S4
Table S4. Basic sequence read stats of genotypes and alignment percentage to cotton reference genome
Sample Name	Raw Sequence Stats			Cleaned Sequence Stats			Read Removal Stats		Alignment %
	num_seqs	PF_reads	paired_length (bp)	num_seqs	PF_reads	paired_length (bp)	Number	Percentage
70E	3328683	6657366	958660704	3250934	6501868	926414576	77749	2.33573	0.998984
Abadhitha	2353236	4706472	677731968	2286697	4573394	648834334	66539	2.82755	0.999053
AcalaGlandless	2560088	5120176	737305344	2512696	5025392	716976002	47392	1.85119	0.990913
ACP71	3820439	7640878	1100286432	3745109	7490218	1060175932	75330	1.97176	0.999445
AH107	4701277	9402554	1353967776	4618019	9236038	1316231546	83258	1.77097	0.999517
AmericanNecteriless	5661732	11323464	1630578816	5585355	11170710	1587406698	76377	1.349	0.997993
ARBH813	5430232	10860464	1563906816	5282657	10565314	1502502292	147575	2.71766	0.99961
ArizonaSuperOkra	5281550	10563100	1521086400	5170001	10340002	1472633232	111549	2.11205	0.999158
Badnawar	1934933	3869866	557260704	1900752	3801504	542977108	34181	1.76652	0.999353
Bhaghya	4501832	9003664	1296527616	4419164	8838328	1257182434	82668	1.83632	0.999159
BikaneriNirma	4880332	9760664	1405535616	4774380	9548760	1358478842	105952	2.171	0.998386
BN1	4184490	8368980	1205133120	4093402	8186804	1163365652	91088	2.1768	0.995215
BN	4489894	8979788	1293089472	4424326	8848652	1257534512	65568	1.46035	0.999658
BNRed	2162813	4325626	622890144	2087634	4175268	594382568	75179	3.47598	0.999562
CA116	3789279	7578558	1091312352	3723156	7446312	1058467516	66123	1.745	0.99912
CCH2623	4574776	9149552	1317535488	4457889	8915778	1268083108	116887	2.55503	0.999344
CPD423	3699458	7398916	1065443904	3625259	7250518	1028325380	74199	2.00567	0.999436
Deviraj	3095526	6191052	891511488	3022599	6045198	856011844	72927	2.35588	0.998596
DHY2861	7129906	14259812	2053412928	7010470	14020940	1993000078	119436	1.67514	0.999686
DS28F	3875518	7751036	1116149184	3800316	7600632	1081026066	75202	1.94044	0.999466
F1054	2986887	5973774	860223456	2919823	5839646	828509114	67064	2.24528	0.999522
F1378	5827964	11655928	1678453632	5718250	11436500	1624812230	109714	1.88254	0.999723
F1861	3768269	7536538	1085261472	3679982	7359964	1046676378	88287	2.34291	0.999632
F320	4468322	8936644	1286876736	4381690	8763380	1242582552	86632	1.9388	0.999698
F505	2096894	4193788	603905472	2034770	4069540	579021542	62124	2.96267	0.999564
F846	6038610	12077220	1739119680	5908821	11817642	1680055098	129789	2.14932	0.99902
G.Cot.100	6203019	12406038	1786469472	6045851	12091702	1708726496	157168	2.53373	0.999304
G.Cot.10	2018469	4036938	581319072	1975826	3951652	562992598	42643	2.11264	0.999106
G.Cot.12	4158015	8316030	1197508320	4061812	8123624	1157237536	96203	2.31368	0.999551
G.Cot.16	3478281	6956562	1001744928	3402436	6804872	962922056	75845	2.18053	0.999527
G.Cot.18	4020996	8041992	1158046848	3941870	7883740	1124006746	79126	1.96782	0.999723
G.Cot.20	6076685	12153370	1750085280	5977403	11954806	1698728238	99282	1.63382	0.999462
G.Cot.22	4716646	9433292	1358394048	4596848	9193696	1306983806	119798	2.5399	0.999647
GL.Co24	4596891	9193782	1323904608	4470839	8941678	1269863152	126052	2.74211	0.99944
GSHV112	3541023	7082046	1019814624	3460382	6920764	984405986	80641	2.27734	0.999472
Gujarat67	5563197	11126394	1602200736	5443449	10886898	1539748246	119748	2.1525	0.998811
H1098	3689629	7379258	1062613152	3629157	7258314	1033053728	60472	1.63897	0.999647
H1117	3974496	7948992	1144654848	3890071	7780142	1106676690	84425	2.12417	0.999373
H1157	5282866	10565732	1521465408	5167140	10334280	1459989902	115726	2.19059	0.999408
H1220	6063612	12127224	1746320256	5934262	11868524	1693665172	129350	2.13322	0.998168
H1226	2897448	5794896	834465024	2852762	5705524	810725980	44686	1.54225	0.999539
H1236	4601267	9202534	1325164896	4509338	9018676	1283519164	91929	1.99791	0.99932
H974	6166559	12333118	1775968992	5999044	11998088	1702810292	167515	2.71651	0.998974
HLS329	5490831	10981662	1581359328	5403980	10807960	1537812768	86851	1.58175	0.998921
HS6	3323528	6647056	957176064	3242895	6485790	925877156	80633	2.42613	0.999623
J34	3459439	6918878	996318432	3367921	6735842	959039924	91518	2.64546	0.99939
JalandarSmallBoll	3385324	6770648	974973312	3308881	6617762	943354238	76443	2.25807	0.999327
JK35	5529389	11058778	1592464032	5407221	10814442	1537149888	122168	2.20943	0.999204
JK4	3812767	7625534	1098076896	3728259	7456518	1058908912	84508	2.21645	0.999176
JLH168	2718915	5437830	783047520	2606215	5212430	742141346	112700	4.14504	0.999573
K34007	2126605	4253210	612462240	2073701	4147402	589302172	52904	2.48772	0.999414
Kanchana	3368206	6736412	970043328	3294510	6589020	936903124	73696	2.18799	0.999599
KC2	3762313	7524626	1083546144	3685486	7370972	1041483702	76827	2.04202	0.999695
KC3	4094638	8189276	1179255744	4001195	8002390	1133254124	93443	2.28208	0.999441
KekchiRed	4186000	8372000	1205568000	4122190	8244380	1171198180	63810	1.52437	0.999346
Kemp	4251360	8502720	1224391680	4153910	8307820	1176026182	97450	2.29221	0.999308
Khandwa2	4609766	9219532	1327612608	4497525	8995050	1266272012	112241	2.43485	0.99879
Khandwa3	4907299	9814598	1413302112	4781616	9563232	1362388924	125683	2.56114	0.998986
L604	2485242	4970484	715749696	2421514	4843028	685953792	63728	2.56426	0.999498
LAHH5	3777051	7554102	1087790688	3678482	7356964	1047223482	98569	2.60968	0.999507
Laxmi	5436920	10873840	1565832960	5294585	10589170	1502740768	142335	2.61793	0.99888
LH1134	3606795	7213590	1038756960	3512848	7025696	1001979482	93947	2.60472	0.999493
LH2076	4580281	9160562	1319120928	4492728	8985456	1270733632	87553	1.91152	0.999266
LH2108	3569650	7139300	1028059200	3516325	7032650	1002241526	53325	1.49384	0.999462
LH900	3968545	7937090	1142940960	3905358	7810716	1112330028	63187	1.5922	0.999502
LRA5166	4372895	8745790	1259393760	4275028	8550056	1214364852	97867	2.23804	0.999526
LSS	4378007	8756014	1260866016	4278959	8557918	1208021824	99048	2.2624	0.999551
Mahalakshmi	5242453	10484906	1509826464	5120228	10240456	1449355930	122225	2.33145	0.999673
MCU10	4237467	8474934	1220390496	4126377	8252754	1172445942	111090	2.62161	0.999315
MCU11	3667457	7334914	1056227616	3562202	7124404	1014714070	105255	2.86997	0.999526
MCU12	2206939	4413878	635598432	2154530	4309060	611439368	52409	2.37474	0.999479
MCU13	4186851	8373702	1205813088	4113674	8227348	1171834216	73177	1.74778	0.999729
MCU3	4690417	9380834	1350840096	4593871	9187742	1307285102	96546	2.05837	0.999472
MCU4	3865093	7730186	1113146784	3779754	7559508	1070167318	85339	2.20794	0.998874
MCU5	3423287	6846574	985906656	3331526	6663052	948567414	91761	2.68049	0.999577
MCU5VT	5169998	10339996	1488959424	5022320	10044640	1426144034	147678	2.85644	0.998838
MCU8	4932722	9865444	1420623936	4865481	9730962	1384457794	67241	1.36316	0.998251
MCU9	5592239	11184478	1610564832	5512996	11025992	1564732796	79243	1.41702	0.999225
MDH89	4699754	9399508	1353529152	4609510	9219020	1309892852	90244	1.92019	0.999637
MysoreVijaya	4295277	8590554	1237039776	4192602	8385204	1193414728	102675	2.39042	0.999203
Narasimha	4962207	9924414	1429115616	4854935	9709870	1379006968	107272	2.16178	0.998701
Narmada	4093648	8187296	1178970624	4042162	8084324	1148558674	51486	1.2577	0.999402
NCH11	2097643	4195286	604121184	2058621	4117242	576015548	39022	1.86028	0.999417
NH452	5182369	10364738	1492522272	5063172	10126344	1440679242	119197	2.30005	0.999681
NH545	3249415	6498830	935831520	3178915	6357830	907339968	70500	2.16962	0.99874
NH615	3521380	7042760	1014157440	3461167	6922334	986216764	60213	1.70993	0.999577
PG6	5691887	11383774	1639263456	5549341	11098682	1579670504	142546	2.50437	0.999371
PH93	4391835	8783670	1264848480	4291164	8582328	1212387022	100671	2.29223	0.998866
PIL8	4492077	8984154	1293718176	4376968	8753936	1237128820	115109	2.56249	0.999675
PKVRajat	5081786	10163572	1463554368	4967940	9935880	1415635990	113846	2.24028	0.999479
Pratima	3790284	7580568	1091601792	3690352	7380704	1043739608	99932	2.63653	0.997296
PRS72	4473668	8947336	1288416384	4376320	8752640	1217886402	97348	2.17602	0.999624
PRS74	7559956	15119912	2177267328	7470802	14941604	2127339838	89154	1.17929	0.999415
Pusa86	4746382	9492764	1366958016	4669054	9338108	1328169642	77328	1.6292	0.999666
RebaB50	5311558	10623116	1529728704	5230227	10460454	1488211064	81331	1.53121	0.999387
RHC003	3573556	7147112	1029184128	3493662	6987324	993722428	79894	2.2357	0.998325
RHC004	3704478	7408956	1066889664	3625943	7251886	1028389184	78535	2.12	0.998538
RMPBS155	4593617	9187234	1322961696	4505721	9011442	1283275650	87896	1.91344	0.999217
RS2013	4729241	9458482	1362021408	4619187	9238374	1305885960	110054	2.3271	0.999705
RS810	3685461	7370922	1061412768	3621738	7243476	1024457734	63723	1.72904	0.99624
RS875	4042319	8084638	1164187872	3978918	7957836	1131346386	63401	1.56843	0.999465
RST9	5719432	11438864	1647196416	5591730	11183460	1591553230	127702	2.23277	0.999336
Sahana	3915770	7831540	1127741760	3819118	7638236	1084966078	96652	2.46828	0.998953
SH2379	1975937	3951874	569069856	1933550	3867100	550930714	42387	2.14516	0.996354
Sivanandhi	4507556	9015112	1298176128	4380988	8761976	1234318296	126568	2.80791	0.999043
Sowbhagya	4346607	8693214	1251822816	4232927	8465854	1202020882	113680	2.61537	0.999086
Suman	5519167	11038334	1589520096	4689438	9378876	1337643296	829729	15.0336	0.999644
Sumangala	4773772	9547544	1374846336	5382710	10765420	1487185782	-608938	-12.7559	0.99931
Supriya	7437189	14874378	2141910432	7326258	14652516	2088772660	110931	1.49157	0.998636
Surabhi	5180231	10360462	1491906528	5067610	10135220	1402328334	112621	2.17405	0.999469
Suraj	5381659	10763318	1549917792	5295426	10590852	1508886528	86233	1.60235	0.99955
SVPR5	4321734	8643468	1244659392	4221485	8442970	1194384652	100249	2.31965	0.999009
T7	4284009	8568018	1233794592	4201534	8403068	1194598138	82475	1.92518	0.999621
TCH1716	4692153	9384306	1351340064	4588523	9177046	1305285206	103630	2.20858	0.999437
Vagadkalyan	3626419	7252838	1044408672	3545550	7091100	1000243456	80869	2.23	0.998996
VC21	4506522	9013044	1297878336	4402457	8804914	1251835094	104065	2.30921	0.999547
Vikram	3345850	6691700	963604800	3288221	6576442	934829780	57629	1.7224	0.999516

## Sheet: Table S5
Table S5. Zone-wise distribution of Cotton germplasm through STRUCTURE analysis
Zone	CPG-1	CPG-2	Admixture	Grand Total
Central	12	7	13	32
Northern	20	1	10	31
Southern	28	4	11	43
Unknown	5	1	5	11
Grand Total	65	13	39	117

## Sheet: Table S6
Table S6. List of significant SNPs associated with six yield-related traits
Traits*	Environment	SNPs	Alleles	Chromosomes	Genomic position (bp)	−log10P	MAF	Effects
BN	E1	NC_053431.1_60060970	A/G	A08	60060970	4.6	0.0683761	2.84988
		NC_053431.1_60061062	C/G	A08	60061062	4.6	0.0683761	2.84988
		NC_053431.1_60061078	C/T	A08	60061078	4.6	0.0683761	2.84988
		NC_053442.1_34563476	G/A	D06	34563476	4.58	0.282051	1.63681
		NC_053442.1_37082185	T/C	D06	37082185	5.25	0.24359	1.89986
		NC_053442.1_37984052	C/T	D06	37984052	6.62	0.149573	-2.52934
		NC_053444.1_37342709	T/A	D08	37342709	5.21	0.0854701	-2.78119
		NC_053444.1_37342710	C/T	D08	37342710	5.21	0.0854701	2.78119
		NC_053447.1_68470468	A/G	D11	68470468	4.59	0.0598291	3.05465
		NC_053447.1_68470469	G/A	D11	68470469	4.59	0.0598291	-3.05465
		NC_053447.1_68470483	C/T	D11	68470483	4.59	0.0598291	3.05465
		NC_053447.1_68470493	A/G	D11	68470493	4.59	0.0598291	3.05465
		NC_053447.1_68470508	A/T	D11	68470508	4.59	0.0598291	3.05465
		NC_053447.1_68470530	G.C	D11	68470530	4.59	0.0598291	-3.05465
		NC_053447.1_68470534	T/A	D11	68470534	4.59	0.0598291	-3.05465
		NC_053447.1_68682632	C/T	D11	68682632	4.59	0.0598291	3.05465
		NC_053447.1_68682634	G/A	D11	68682634	4.59	0.0598291	-3.05465
	E2	NC_053429.1_99553892	T/C	A06	99553892	4.56	0.0769231	2.392
		NC_053437.1_41423420	C/T	D01	41423420	5.44	0.0854701	-2.50007
		NC_053441.1_63281905	C/T	D05	63281905	4.8	0.0512821	-2.97854
		NC_053442.1_45198190	A/G	D06	45198190	4.99	0.0512821	3.10738
	BLUP	NC_053431.1_120518118	A/G	A08	120518118	4.54	0.795801	-3.4073
		NC_053435.1_32368996	G/A	A12	32368996	4.66	0.795801	2.55093
		NC_053441.1_63281905	C/T	D05	63281905	5.08	0.673826	-3.60669
		NC_053442.1_36092628	G/A	D06	36092628	4.82	0.795801	2.58039
		NC_053442.1_37984052	C/T	D06	37984052	6.42	0.0923957	-2.64704
		NC_053442.1_39846738	C/T	D06	39846738	4.56	0.795801	-2.47093
		NC_053442.1_40127193	T/C	D06	40127193	5.1	0.673826	2.25578
BW	E1	NC_053432.1_54551322	T/C	A09	54551322	5.49	0.285271	0.430563
		NC_053434.1_119775892	G/C	A11	119775892	5.15	0.285271	-0.310997
		NC_053434.1_119775899	A/C	A11	119775899	5.15	0.285271	0.310997
		NC_053434.1_119775910	G/A	A11	119775910	5.15	0.285271	-0.310997
		NC_053434.1_119775932	A/G	A11	119775932	5.15	0.285271	0.310997
		NC_053442.1_63458529	A/G	D06	63458529	4.58	0.774523	0.383568
		NC_053443.1_11249514	A/G	D07	11249514	4.53	0.774523	0.335223
		NC_053445.1_3879526	G/A	D09	3879526	4.79	0.557187	-0.21714
		NC_053445.1_51248218	A/T	D09	51248218	5.71	0.285271	-0.382381
	E2	NC_053433.1_116352175	T/C	A10	116352175	7.36	0.0512821	-0.465642
		NC_053434.1_203735	C/T	A11	203735	5.55	0.0598291	0.327937
		NC_053436.1_63264253	A/T	A13	63264253	4.81	0.333333	0.163302
		NC_053440.1_57166355	C/G	D04	57166355	4.54	0.209402	0.178067
		NC_053440.1_57166365	C/T	D04	57166365	4.7	0.217949	0.18167
		NC_053445.1_49071072	G/C	D09	49071072	4.99	0.0854701	-0.266144
		NC_053446.1_59402225	A/G	D10	59402225	4.94	0.0769231	0.277339
		NC_053447.1_44893007	A/G	D11	44893007	5.34	0.0940171	0.27449
	BLUP	NC_053429.1_126050026	G/A	A06	126050026	4.78	0.0598291	-0.321644
		NC_053431.1_89300145	G/A	A08	89300145	4.61	0.119658	-0.230702
		NC_053431.1_89300202	G/C	A08	89300202	4.61	0.119658	-0.230702
		NC_053431.1_89300206	A/G	A08	89300206	4.61	0.119658	0.230702
		NC_053435.1_79338369	A/C	A12	79338369	5.2	0.123932	0.242063
		NC_053436.1_107089457	A/G	A13	107089457	4.76	0.153846	0.222693
		NC_053440.1_24872064	C/T	D04	24872064	4.78	0.102564	0.250496
		NC_053440.1_57166355	C/G	D04	57166355	4.65	0.209402	0.185465
		NC_053445.1_3879526	G/A	D09	3879526	4.79	0.196581	-0.189256
		NC_053448.1_9745255	T/G	D12	9745255	4.86	0.0598291	-0.326638
LI	E1	NC_053424.1_101781522	C/T	A01	101781522	4.82	0.119658	0.265208
		NC_053424.1_101781538	A/T	A01	101781538	4.82	0.119658	0.265208
		NC_053424.1_101781559	A/G	A01	101781559	4.57	0.106838	0.273032
		NC_053427.1_84733148	A/C	A04	84733148	4.5	0.0512821	-0.375878
		NC_053427.1_84733199	C/G	A04	84733199	4.5	0.0512821	-0.375878
		NC_053427.1_86322606	A/G	A04	86322606	5.35	0.0598291	0.383792
		NC_053428.1_39052632	A/G	A05	39052632	4.68	0.0512821	0.388319
		NC_053429.1_3104052	C/T	A06	3104052	4.8	0.264957	-0.223299
		NC_053429.1_3104054	A/T	A06	3104054	4.8	0.264957	-0.223299
		NC_053429.1_89859110	C/T	A06	89859110	4.55	0.273504	-0.18758
		NC_053430.1_9743003	C/T	A07	9743003	5.72	0.145299	-0.268764
		NC_053430.1_9743018	A/C	A07	9743018	4.81	0.136752	-0.251876
		NC_053430.1_9743030	T/C	A07	9743030	5.72	0.145299	0.268764
		NC_053430.1_9743053	C/T	A07	9743053	5.72	0.145299	-0.268764
		NC_053436.1_63785383	A/T	A13	63785383	5.12	0.290598	-0.331118
		NC_053440.1_27350338	G/A	D04	27350338	4.82	0.0769231	-0.329368
		NC_053448.1_6688387	A/G	D12	6688387	4.97	0.0512821	0.405511
	E2	NC_053424.1_5959234	C/G	A01	5959234	7.22	0.17094	0.355016
		NC_053426.1_66240223	G/T	A03	66240223	5.5	0.0683761	0.417472
		NC_053426.1_89355224	C/T	A03	89355224	4.57	0.0512821	0.431895
		NC_053428.1_25763691	G/T	A05	25763691	4.67	0.0940171	0.324402
		NC_053428.1_25763700	C/T	A05	25763700	4.67	0.0940171	0.324402
		NC_053428.1_32076293	A/G	A05	32076293	5.02	0.128205	0.298706
		NC_053429.1_20687114	A/G	A06	20687114	5.75	0.0512821	0.480911
		NC_053429.1_81397037	G/A	A06	81397037	5.11	0.0683761	-0.392811
		NC_053429.1_94931427	T/C	A06	94931427	4.52	0.0683761	-0.370635
		NC_053434.1_114428668	A/G	A11	114428668	5.64	0.0598291	0.454732
		NC_053436.1_78106950	G/A	A13	78106950	5.19	0.0683761	-0.417045
		NC_053436.1_78380500	C/T	A13	78380500	5.64	0.111111	0.333832
		NC_053436.1_78553469	A/G	A13	78553469	4.69	0.145299	0.274484
		NC_053437.1_39157893	T/C	D01	39157893	4.78	0.0940171	-0.337994
		NC_053437.1_46502188	G/A	D01	46502188	4.73	0.0854701	-0.35398
		NC_053437.1_46502225	C/T	D01	46502225	4.73	0.0854701	0.35398
		NC_053442.1_33991985	C/T	D06	33991985	5.47	0.0512821	0.470174
		NC_053442.1_33992120	G/A	D06	33992120	5.47	0.0512821	-0.470174
		NC_053442.1_33992153	C/T	D06	33992153	5.47	0.0512821	0.470174
		NC_053442.1_48762674	T/A	D06	48762674	4.55	0.0641026	-0.386032
		NC_053444.1_17640671	C/T	D08	17640671	4.77	0.102564	0.325379
		NC_053444.1_17640685	G/A	D08	17640685	4.77	0.102564	-0.325379
		NC_053444.1_17640761	G/A	D08	17640761	5.1	0.0940171	-0.347028
		NC_053444.1_40951115	T/C	D08	40951115	5.77	0.179487	-0.277216
		NC_053444.1_40951145	C/T	D08	40951145	5.76	0.153846	0.29304
		NC_053445.1_4133943	T/C	D09	4133943	4.87	0.0512821	-0.461726
		NC_053445.1_5873284	C/T	D09	5873284	4.97	0.0811966	0.371939
		NC_053445.1_5873288	A/T	D09	5873288	5.21	0.0769231	0.38666
		NC_053445.1_5873317	A/T	D09	5873317	4.89	0.0854701	0.364195
		NC_053445.1_48237112	A/G	D09	48237112	4.78	0.0512821	0.44093
		NC_053446.1_23111281	T/C	D10	23111281	5.09	0.0598291	-0.428241
		NC_053448.1_11247974	T/G	D12	11247974	6.15	0.0598291	-0.456514
	BLUP	NC_053430.1_97854208	T/C	A07	97854208	5.43	0.188034	0.176832
LP	E1	NC_053428.1_104836711	A/C	A05	104836711	5.36	0.0940171	1.62792
		NC_053429.1_3794302	C/T	A06	3794302	4.58	0.111111	-1.40522
		NC_053429.1_127872032	T/C	A06	127872032	4.97	0.0683761	-1.79412
		NC_053431.1_113050748	C/T	A08	113050748	4.89	0.136752	1.35084
		NC_053431.1_118539069	A/G	A08	118539069	4.51	0.111111	1.38506
		NC_053432.1_7800449	T/A	A09	7800449	4.69	0.0940171	-1.54131
		NC_053433.1_13629098	C/T	A10	13629098	4.57	0.0512821	1.95396
		NC_053433.1_72468532	A/G	A10	72468532	4.52	0.354701	0.917393
		NC_053433.1_72587537	A/G	A10	72587537	5.06	0.0683761	1.82384
		NC_053433.1_73558842	T/C	A10	73558842	4.67	0.162393	-1.19577
		NC_053433.1_73558854	G/A	A10	73558854	4.67	0.162393	-1.19577
		NC_053433.1_75445836	T/C	A10	75445836	5.02	0.111111	-1.46129
		NC_053433.1_117386307	T/A	A10	117386307	4.81	0.0598291	-1.92457
		NC_053433.1_117630152	G/T	A10	117630152	5.05	0.0683761	1.82248
		NC_053437.1_34169488	G/A	D01	34169488	5.07	0.0854701	-1.64608
		NC_053438.1_49792193	C/T	D02	49792193	4.9	0.0598291	1.91655
		NC_053440.1_53110353	T/G	D04	53110353	4.94	0.0598291	-1.90045
		NC_053440.1_53110411	G/A	D04	53110411	4.94	0.0598291	-1.90045
		NC_053441.1_58365634	A/G	D05	58365634	5.89	0.0512821	2.28538
		NC_053442.1_38843744	G/T	D06	38843744	4.63	0.0854701	1.57057
		NC_053444.1_25605883	A/G	D08	25605883	4.75	0.0512821	2.0246
		NC_053444.1_64810245	T/C	D08	64810245	5.1	0.0512821	-2.07283
		NC_053446.1_7715122	T/C	D10	7715122	6.04	0.0683761	-1.99712
		NC_053446.1_64258794	G/A	D10	64258794	4.99	0.0512821	-2.05977
		NC_053446.1_64258809	A/G	D10	64258809	4.99	0.0512821	2.05977
		NC_053446.1_64258824	C/A	D10	64258824	4.99	0.0512821	-2.05977
		NC_053446.1_67917148	G/A	D10	67917148	5.04	0.0598291	-1.95835
		NC_053446.1_67917169	C/T	D10	67917169	5.04	0.0598291	1.95835
		NC_053446.1_67917170	T/G	D10	67917170	5.04	0.0598291	-1.95835
		NC_053446.1_67917185	C/T	D10	67917185	5.04	0.0598291	1.95835
		NC_053446.1_67917186	A/G	D10	67917186	5.04	0.0598291	1.95835
	E2	NC_053436.1_73945148	C/T	A13	73945148	5.38	0.222222	1.17716
	BLUP	NC_053425.1_54883072	A/C	A02	54883072	5.29	0.119658	1.0239
		NC_053431.1_23555419	T/C	A08	23555419	5.35	0.222222	-0.861901
		NC_053431.1_59940802	C/T	A08	59940802	5.22	0.111111	-1.03581
		NC_053441.1_58222779	A/G	D05	58222779	4.69	0.17094	0.838522
		NC_053441.1_58222813	A/G	D05	58222813	4.69	0.17094	0.838522
		NC_053441.1_58222862	A/G	D05	58222862	4.69	0.17094	0.838522
		NC_053441.1_58222867	A/G	D05	58222867	4.99	0.166667	0.876738
		NC_053441.1_58222886	T/C	D05	58222886	5.16	0.162393	-0.889155
SCY	E1	NC_053431.1_66079671	A/G	A08	66079671	4.9	0.102564	11.6609
		NC_053431.1_66079676	T/C	A08	66079676	4.9	0.102564	-11.6609
		NC_053431.1_72867934	G/A	A08	72867934	4.53	0.0512821	-15.4487
		NC_053435.1_6925514	T/C	A12	6925514	4.67	0.111111	-11.6924
		NC_053436.1_58525755	C/T	A13	58525755	4.63	0.239316	-9.21203
		NC_053438.1_1941058	A/G	D02	1941058	5.06	0.0683761	13.9588
		NC_053442.1_37984052	C/T	D06	37984052	6.3	0.149573	-12.7946
		NC_053442.1_60321256	G/A	D06	60321256	4.92	0.226496	-8.4165
		NC_053442.1_60321294	T/C	D06	60321294	5.59	0.230769	-8.84783
		NC_053444.1_32962193	C/G	D08	32962193	4.65	0.145299	9.75842
	E2	NC_053433.1_116352175	T/C	A10	116352175	7.47	0.0512821	-15.2941
		NC_053439.1_45942277	G/A	D03	45942277	4.64	0.0854701	-8.387
		NC_053442.1_39223932	C/T	D06	39223932	4.81	0.205128	-5.85209
		NC_053444.1_2865786	T/C	D08	2865786	4.81	0.136752	-7.03611
	BLUP	NC_053427.1_2009750	C/G	A04	2009750	6.66	0.0598291	16.6966
		NC_053431.1_26841522	C/T	A08	26841522	4.74	0.401709	6.11624
		NC_053431.1_27940579	A/G	A08	27940579	4.57	0.162393	7.79198
		NC_053434.1_3718605	C/T	A11	3718605	4.68	0.0683761	11.8599
		NC_053434.1_118139412	G/A	A11	118139412	4.8	0.192308	-8.21199
		NC_053435.1_54829022	A/T	A12	54829022	4.63	0.0854701	10.6858
		NC_053438.1_60607150	C/G	D02	60607150	6.25	0.333333	7.41044
		NC_053442.1_36092628	G/A	D06	36092628	4.84	0.111111	10.0342
		NC_053442.1_36740447	A/G	D06	36740447	5.48	0.145299	-9.25553
		NC_053442.1_37082185	T/C	D06	37082185	5.33	0.24359	7.67186
		NC_053442.1_37984052	C/T	D06	37984052	5.35	0.149573	-9.24012
		NC_053442.1_39426416	A/G	D06	39426416	4.67	0.17094	-8.00769
		NC_053443.1_35199002	T/C	D07	35199002	5.38	0.0512821	-14.4832
		NC_053448.1_54894039	G/A	D12	54894039	4.72	0.17094	-7.95514
SI	E1	NC_053425.1_5603342	A/G	A02	5603342	4.55	0.99947	0.389361
		NC_053430.1_94547414	A/G	A07	94547414	4.74	0.99947	-0.399945
		NC_053438.1_12334428	C/T	D02	12334428	4.82	0.99947	0.629815
		NC_053444.1_4954969	G/A	D08	4954969	4.64	0.99947	-0.707818
		NC_053444.1_26367231	A/G	D08	26367231	4.73	0.99947	0.579665
		NC_053444.1_26367258	A/C	D08	26367258	4.73	0.99947	0.579665
	E2	NC_053428.1_25744516	A/C	A05	25744516	5.4	0.0854701	0.719642
		NC_053428.1_25744539	A/G	A05	25744539	5.4	0.0854701	0.719642
		NC_053428.1_79218940	C/T	A05	79218940	5.45	0.0512821	0.959612
		NC_053428.1_100776578	A/G	A05	100776578	5.41	0.213675	0.490345
		NC_053428.1_100776590	A/G	A05	100776590	5.41	0.213675	0.490345
		NC_053431.1_46450171	G/A	A08	46450171	4.71	0.0940171	-0.671528
		NC_053431.1_69625752	C/T	A08	69625752	4.97	0.435897	0.438184
		NC_053431.1_70272704	T/A	A08	70272704	4.99	0.0512821	-0.876635
		NC_053436.1_78553469	A/G	A13	78553469	6.37	0.145299	0.634017
		NC_053437.1_4456244	A/G	D01	4456244	4.84	0.0512821	0.869001
		NC_053437.1_4456250	T/C	D01	4456250	4.84	0.0512821	-0.869001
		NC_053438.1_22592292	T/G	D02	22592292	5.12	0.136752	-0.571108
		NC_053438.1_69480399	G/C	D02	69480399	5.39	0.376068	-0.414894
		NC_053443.1_11901324	T/C	D07	11901324	4.85	0.0512821	-0.863043
		NC_053443.1_11901332	C/T	D07	11901332	4.85	0.0512821	0.863043
		NC_053444.1_6510435	A/G	D08	6510435	4.59	0.0598291	0.794075
		NC_053445.1_5941939	T/C	D09	5941939	4.93	0.102564	-0.64662
		NC_053448.1_50341911	A/T	D12	50341911	4.53	0.0854701	0.664328
	BLUP	NC_053428.1_22025569	C/T	A05	22025569	4.95	0.102564	0.428267
		NC_053431.1_25824250	C/T	A08	25824250	5.25	0.179487	0.357936
		NC_053431.1_30522701	G/C	A08	30522701	4.75	0.350427	-0.280649
		NC_053433.1_70646660	T/C	A10	70646660	5.92	0.0512821	-0.668681
		NC_053433.1_70646678	A/G	A10	70646678	5.92	0.0512821	0.668681
		NC_053433.1_70646699	A/G	A10	70646699	5.92	0.0512821	0.668681
		NC_053433.1_70646706	A/G	A10	70646706	5.92	0.0512821	0.668681
		NC_053433.1_70646725	T/C	A10	70646725	5.92	0.0512821	-0.668681
* BN: boll number per plant; BW: boll weight (g); LI: lint index (g) LP: lint percentage (%); SCY: seed cotton yield (g/plant) SI: seed index (g)

## Sheet: Table S7
Table S7. List of QTLs detected in this study and those co-localized with QTLs identified in previous studies
QTL ID	Chromosomes	QTL interval (bp)	Number of significant SNPs	Number of genes per QTLs	Associated traits	Previously reported QTLs/ SNPs ID	Previously reported traits	Origin	Reference
qGhLI_A1-1	A01	5759234-6159234	1	31	LI	A01_5626344	LP	Association pannel	Ma et al., 2018
qGhLI_A1-2	A01	101581522-101981522	3	13	LI
qGhSI_A2-1	A02	5403342-5803342	1	28	SI	qGhSW-c2 * , TC-qLP-c2-1	SW, LP	CRI45*Hai7124	Huang et al., 2017, Yu et al., 2013a
qGhLP_A2-1	A02	54683072-55083072	1	6	LP
qGhLI_A3-1	A03	66040223-66440223	1	8	LI	F2:3-qLY-c3-1	LY	CRI36*Hai7124	Yu et al., 2013a
qGhLI_A3-2	A03	89155224-89555224	1	5	LI
qGhSCY_A4-1	A04	1809750-2209750	1	33	SCY
qGhLI_A4-1	A04	84533148-84933148	2	19	LI	TM9759	BN	Association pannel	Zhu et al ., 2021
qGhLI_A4-2	A04	86122606-86522606	1	46	LI
qGhSI_A5-1	A05	21825569-22225569	1	35	SI
qGhSI_LI_A5	A05	25544516-25944516	4	24	SI, LI
qGhLI_A5-1	A05	31876293-32276293	1	22	LI	qLP-A5-2	LP	86-1*Prema	Ning et al., 2013
qGhLI_A5-2	A05	38852632-39252632	1	12	LI	qPhe-5-2, qLP-A5-2	LP	HS46*MARKCBUCAG8US-1-88, 86-1*Prema	Liu et al., 2013, Ning et al., 2013
qGhSI_A5-2	A05	79018940-79418940	1	7	SI
qGhSI_A5-3	A05	100576578-100976578	2	20	SI	TC-qSCY-c5-1, TC-qLY-c5-1	SCY, LY	CRI45*Hai7124	Yu et al., 2013a
qGhLP_A5-1	A05	104636711-105036711	1	17	LP
qGhLI_A6-1	A06	2904052-3304052	2	27	LI	Lu7_PF_6_(7.26+)	LP	Guazuncho2(Gh)*VH8-4602(Gb)	Lacape et al., 2013
qGhLP_A6-1	A06	3594302-3994302	1	31	LP
qGhLI_A6-2	A06	20487114-20887114	1	20	LI	TM14167	LP	Association pannel	Zhu et al ., 2021
qGhLI_A6-3	A06	81197037-81597037	1	7	LI	qGhFFSH-c6 *	FFSH	Association pannel	Huang et al., 2017
qGhLI_A6-4	A06	89659110-90059110	1	4	LI	qGhFFSH-c6 *	FFSH	Association pannel	Huang et al., 2017
qGhLI_A6-5	A06	94731427-95131427	1	6	LI	qGhFFSH-c6 *, qGhSF-c6-1 *	FFSH, SF	Association pannel	Huang et al., 2017
qGhBN_A6-1	A06	99353892-99753892	1	10	BN	qGhFFSH-c6 *	FFSH	Association pannel	Huang et al., 2017
qGhBW_A6-1	A06	125850026-126250026	1	22	BW
qGhLP_A6-2	A06	127672032-128072032	1	65	LP	A06_102555770	LP, LI	Association pannel	Ma et al., 2018
qGhLI_A7-1	A07	9543003-9943003	4	32	LI	qGhSF-c7-2 *, qGhFFSH-c7, qSIA7-2, qLP-08A-c7-1	SF, FFSH, SI, LP	86-1*Prema, SG747*Giza75	Huang et al., 2017, Ning et al., 2013, Yu et al., 2013b
qGhSI_A7-1	A07	94347414-94747414	1	19	SI
qGhLI_A7-2	A07	97654208-98054208	1	39	LI	qGhSW-c7 *, qGhLW-c7-1	SW, LW	Association pannel	Huang et al., 2017
qGhLP_A8-1	A08	23355419-23755419	1	12	LP
qGhSI_A8-1	A08	25624250-26024250	1	1	SI
qGhSCY_A8-1	A08	26641522-27041522	1	5	SCY	A08_24023952	LP	Association pannel	Ma et al., 2018
qGhSCY_A8-2	A08	27740579-28140579	1	8	SCY	A08_25070614, A08_25081176, A08_25191816, A08_25199817, A08_25200992, A08_25203975, A08_24585652	LP	Association pannel	Ma et al., 2018
qGhSI_A8-2	A08	30322701-30722701	1	5	SI	A08_27524557, A08_27524562, A08_27532963, A08_27533015, A08_27560133, A08_27560173, A08_27562915, A08_27566669, A08_27560173	LP, LI	Association pannel	Ma et al., 2018
qGhSI_A8-3	A08	46250171-46650171	1	5	SI
qGhLP_BN_A8	A08	59740802-60140802	4	1	LP, BN
qGhSCY_A8-3	A08	65879671-66279671	2	4	SCY
qGhSI_A8-4	A08	69425752-69825752	1	3	SI	A08_54092628, A08_54359932, A08_54372951, A08_54372958, A08_54359932	LP, LI	Association pannel	Ma et al., 2018
qGhSI_A8-5	A08	70072704-70472704	1	5	SI	A08_53412237, A08_53494888, A08_53494979, A08_53495089, A08_53736794	LP	Association pannel	Ma et al., 2018
qGhSCY_A8-4	A08	72667934-73067934	1	3	SCY	A08_56849405, A08_5684941, A08_56904829, A08_56925599	LP	Association pannel	Ma et al., 2018
qGhBW_A8-1	A08	89100145-89500145	3	6	BW
qGhLP_A8-2	A08	112850748-113250748	1	28	LP
qGhLP_A8-3	A08	118339069-118739069	1	28	LP	A08_96039564, A08_96039568, A08_96039577	LI	Association pannel	Ma et al., 2018
qGhBN_A8-1	A08	120318118-120718118	1	35	BN	qGhFSBN-c8 *, A08_97494353, A08_97499482, A08_97503011, A08_97510345	FSBN, LI	Association pannel	Huang et al., 2017, Ma et al., 2018
qGhLP_A9-1	A09	7600449-8000449	1	23	LP
qGhBW_A9-1	A09	54351322-54751322	1	6	BW
qGhLP_A10-1	A10	13429098-13829098	1	15	LP
qGhSI_A10-1	A10	70446660-70846660	5	6	SI
qGhLP_A10-2	A10	72268532-72668532	2	13	LP	qGhPH-c10 *, qGhLW-c10-1 *	PH, LW	Association pannel	Huang et al., 2017
qGhLP_A10-3	A10	73358842-73758842	2	10	LP	qGhPH-c10 *, qGhLW-c10-1 *	PH, LW	Association pannel	Huang et al., 2017
qGhLP_A10-4	A10	75245836-75645836	1	8	LP	qGhPH-c10 *, qGhLW-c10-1 *	PH, LW	Association pannel	Huang et al., 2017
qGhBW_SCY_A10	A10	116152175-116552175	2	34	BW, SCY	A10_99131954	BW	Association pannel	Ma et al., 2018
qGhLP_A10-5	A10	117186307-117586307	1	34	LP	TM36876	SI	Association pannel	Zhu et al ., 2021
qGhLP_A10-6	A10	117430152-117830152	1	29	LP	TM36890	SI	Association pannel	Zhu et al ., 2021
qGhBW_A11-1	A11	3735-403735	1	44	BW	TM36949_TM36969_TM36973_TM36976	SI	Association pannel	Zhu et al ., 2021
qGhSCY_A11-1	A11	3518605-3918605	1	44	SCY	qLI-A11-1	LI	CRI12*J8891	Liu et al., 2012
qGhLI_A11-1	A11	114228668-114628668	1	26	LI	qGhWGP-c11-2 , qSW-c11-1, qLP-c11-1	WGP, SI, LP	MD17*181	Huang et al., 2017, An et al., 2010
qGhSCY_A11-2	A11	117939412-118339412	1	15	SCY	qGhWGP-c11-2 , qSW-c11-1, qLP-c11-1	WGP, SI	MD17*181	Huang et al., 2017, An et al., 2010
qGhBW_A11-2	A11	119575892-119975892	4	32	BW	qGhWGP-c11-2 , TM39559_TM39561, A11_88427923	WGP, BN, SI	Association pannel	Huang et al., 2017, Zhu et al ., 2021, Ma et al., 2018
qGhSCY_A12-1	A12	6725514-7125514	1	19	SCY
qGhBN_A12-1	A12	32168996-32568996	1	5	BN
qGhSCY_A12-2	A12	54629022-55029022	1	6	SCY
qGhBW_A12-1	A12	79138369-79538369	1	14	BW
qGhSCY_A13-1	A13	58325755-58725755	1	6	SCY	qSCY-07A-c13-1, qLY-07A-c13-1	SCY, LY	SG747*Giza75	Yu et al., 2013b
qGhBW_A13-1	A13	63064253-63464253	1	3	BW	qSCY-07A-c13-1, qLY-07A-c13-1	SCY, LY	SG747*Giza75	Yu et al., 2013b
qGhLI_A13-1	A13	63585383-63985383	1	8	LI	qSCY-07A-c13-1, qLY-07A-c13-1	SCY, LY	SG747*Giza75	Yu et al., 2013b
qGhLP_A13-1	A13	73745148-74145148	1	4	LP
qGhLI_A13-2	A13	77906950-78306950	1	4	LI	TC-qLP-c13-1, qSCY-07A-c13-1, qLY-07A-c13-1	LP, SCY, LY	CRI45*Hai7124, SG747*Giza75	Yu et al., 2013a, Yu et al., 2013b
qGhLI_SI_A13	A13	78180500-78580500	3	8	LI, SI	TM45718, TC-qLP-c13-1, qLY-07A-c13-1	BW, LP, LY	CRI45*Hai7124, SG747*Giza75	Zhu et al ., 2021, Yu et al., 2013a, Yu et al., 2013b
qGhBW_A13-2	A13	106889457-107289457	1	49	BW	TM47610_TM47614	BW, SI	Association pannel	Zhu et al ., 2021
qGhSI_D1-1	D01	4256244-4656244	2	30	SI	qGhWGP-c15-2 *	WGP	Association pannel	Huang et al., 2017
qGhLP_D1-1	D01	33969488-34369488	1	5	LP	TM48800	SI	Association pannel	Zhu et al ., 2021
qGhLI_D1-1	D01	38957893-39357893	1	8	LI
qGhBN_D1-1	D01	41223420-41623420	1	6	BN
qGhLI_D1-2	D01	46302188-46702188	2	8	LI	qLP-2	LP	ZMS35*Yumian1	Chen et al., 2008
qGhSCY_D2-1	D02	1741058-2141058	1	35	SCY	qGhFS-c14 , qSW-14, qLP-14, qBW-D2-1, qSY-D2-1, qLY-D2-1	FS, SI, LP, BW, SCY, LY	CS-B14Sh*TM-1, Zhongmiansuo12*8891	Huang et al., 2017, Luan et al., 2009, Wang et al., 2007
qGhSI_D2-1	D02	12134428-12534428	1	18	SI	qLP-C-D02-1	LP	Association pannel	Niu et al., 2023
qGhSI_D2-2	D02	22392292-22792292	1	13	SI	qBW-14, qLP-14, qLY-14	BW, LP, LY	CS-B14Sh*TM-1	Luan et al., 2009
qGhLP_D2-1	D02	49592193-49992193	1	12	LP	qBW-14	BW	CS-B14Sh*TM-1	Luan et al., 2009
qGhSCY_D2-2	D02	60407150-60807150	1	16	SCY	qSI-C14-1, TC-qBW-c14-1, TC-qSCY-c14-1, F2:3-qLY-c14-1	SI, BW, SCY, LY	HS46*MARCABUCAG8US-1-88, CRI45*Hai7124	Wu et al., 2009, Yu et al., 2013a
qGhSI_D2-3	D02	69280399-69680399	1	49	SI	TC-qBW-c14-1, TC-qSCY-c14-1	BW, SCY	CRI45*Hai7124	Yu et al., 2013a
qGhSCY_D3-1	D03	45742277-46142277	1	24	SCY	qGhPH-c17 *, D03_37721908, D03_37739576, D03_38042534, D03_38087983, D03_38095507, D03_38096267	PH, SI	Association pannel	Huang et al., 2017, Ma et al., 2018
qGhBW_D4-1	D04	24672064-25072064	1	3	BW
qGhLI_D4-1	D04	27150338-27550338	1	0	LI	TC-qLP-c22-1	LP	CRI45*Hai7124	Yu et al., 2013a
qGhLP_D4-1	D04	52910353-53310353	2	27	LP	qGhFSBN-c22-1 *	FSBN	Association pannel	Huang et al., 2017
qGhBW_D4-2	D04	56966355-57366355	3	40	BW	TM56685_TM56686	SI, BW	Association pannel	Zhu et al ., 2021
qGhLP_D5-1	D05	58022779-58422779	6	33	LP	qGhMV-c19	MV	Association pannel	Huang et al., 2017
qGhBN_D5-1	D05	63081905-63481905	2	24	BN	TM58714_TM58742_TM58749, i10435Gh, qGhSF-c19-1 *, D05_58775864	BN, SF, LP	Association pannel	Zhu et al ., 2021, Sun et al., 2018, Huang et al., 2017, Ma et al., 2018
qGhLI_D6-1	D06	33791985-34191985	3	12	LI	F2:3-qLP-c25-1q, SCY-06A-c25-1, qBPP-1-43.5, qBW-1-28.4	LP , SCY, BN, BW	CRI36*Hai7124, SG747*Giza75, Acala1517*Dezhou047	Yu et al., 2013a, Yu et al., 2013b, ZHANG et al., 2011
qGhBN_D6-1	D06	34363476-34763476	1	9	BN	F2:3-qLP-c25-1, qBPP-1-43.5, qBW-1-28.4	LP , BN, BW	CRI36*Hai7124, Acala1517*Dezhou047	Yu et al., 2013a, ZHANG et al., 2011
qGhBN_SCY_D6-1	D06	35892628-36292628	2	0	BN, SCY	qSCY-06A-c25-1	SCY	SG747*Giza75	Yu et al., 2013b
qGhSCY_D6-1	D06	36540447-36940447	1	2	SCY	F2:3-qLP-c25-1, qBPP-1-43.5, qBW-1-28.4	LP , BN, BW	CRI36*Hai7124, Acala1517*Dezhou047	Yu et al., 2013a, ZHANG et al., 2011
qGhBN_SCY_D6-2	D06	36882185-37282185	2	6	BN, SCY	F2:3-qLP-c25-1q, SCY-06A-c25-1, qBPP-1-43.5, qBW-1-28.4	LP , SCY, BN, BW	CRI36*Hai7124, SG747*Giza75, Acala1517*Dezhou047	Yu et al., 2013a, Yu et al., 2013b, ZHANG et al., 2011
qGhBN_SCY_D6-3	D06	37784052-38184052	4	8	BN, SCY	F2:3-qLP-c25-1q, SCY-06A-c25-1, qBPP-1-43.5, qBW-1-28.4	LP , SCY, BN, BW	CRI36*Hai7124, SG747*Giza75, Acala1517*Dezhou047	Yu et al., 2013a, Yu et al., 2013b, ZHANG et al., 2011
qGhLP_D6-1	D06	38643744-39043744	1	10	LP	F2:3-qLP-c25-1q, SCY-06A-c25-1, qBPP-1-43.5, qBW-1-28.4	LP , SCY, BN, BW	CRI36*Hai7124, SG747*Giza75, Acala1517*Dezhou047	Yu et al., 2013a, Yu et al., 2013b, ZHANG et al., 2011
qGhSCY_D6-2	D06	39023932-39423932	1	8	SCY	qBW-06A-c25-1	BW	SG747*Giza75	Yu et al., 2013b
qGhSCY_D6-3	D06	39226416-39626416	1	8	SCY	F2:3-qLP-c25-1q, SCY-06A-c25-1, qBPP-1-43.5, qBW-1-28.4	LP , SCY, BN, BW	CRI36*Hai7124, SG747*Giza75, Acala1517*Dezhou047	Yu et al., 2013a, Yu et al., 2013b, ZHANG et al., 2011
qGhBN_D6-2	D06	39646738-40046738	1	12	BN	F2:3-qLP-c25-1q, SCY-06A-c25-1, qBPP-1-43.5, qBW-1-28.4	LP , SCY, BN, BW	CRI36*Hai7124, SG747*Giza75, Acala1517*Dezhou047	Yu et al., 2013a, Yu et al., 2013b, ZHANG et al., 2011
qGhBN_D6-3	D06	39927193-40327193	1	4	BN	qBW-06A-c25-1, qBPP-1-43.5	BW, BN	SG747*Giza75, Acala1517*Dezhou047	Yu et al., 2013b, ZHANG et al., 2011
qGhBN_D6-4	D06	44998190-45398190	1	12	BN	qGhFFSBN-c25-1, qLI-D6-1, qSY-D6-1, qBW-06A-c25-1, qBPP-1-43.5	FFSBN, LI, SCY, BW, BN	Zhongmiansuo12*8891, SG747*Giza75, Acala1517*Dezhou047	Huang et al., 2017, Liu et al., 2012, Wang et al., 2007, Yu et al., 2013b, ZHANG et al., 2011
qGhLI_D6-2	D06	48562674-48962674	1	10	LI	qGhFFSBN-c25-1, qLI-D6-1, qBW-06A-c25-1	FFSBN, LI, BW	Zhongmiansuo12*8891, SG747*Giza75	Huang et al., 2017, Liu et al., 2012, Yu et al., 2013b
qGhSCY_D6-4	D06	60121256-60521256	2	26	SCY	qBW-06A-c25-1	BW	SG747*Giza75	Yu et al., 2013b
qGhBW_D6-1	D06	63258529-63658529	1	24	BW	qGhFP-c25	FP	Association pannel	Huang et al., 2017
qGhBW_D7-1	D07	11049514-11449514	1	38	BW	TM63749, qBW-C16-1	LP, BW	HS46*MARCABUCAG8US-1-88	Zhu et al ., 2021, Wu et al., 2009
qGhSI_D7-1	D07	11701324-12101324	2	40	SI	qBW-C16-1	BW	HS46*MARCABUCAG8US-1-88	Wu et al., 2009
qGhSCY_D7-1	D07	34999002-35399002	1	9	SCY	qGhFUHML-c16 , qGhFFSBN-c16-2	FUHML, FFSBN	Association pannel	Huang et al., 2017
qGhSCY_D8-1	D08	2665786-3065786	1	42	SCY	D08:2927709, D08:3040023, D08:3044868, qBS-D8-2/qBS-F2-JES-2a	LP, SI, BN, BW	133*TM-1	Fang et al., 2017, Chen et al., 2010
qGhSI_D8-1	D08	4754969-5154969	1	34	SI
qGhSI_D8-2	D08	6310435-6710435	1	27	SI	TM67259	BW	Association pannel	Zhu et al ., 2021
qGhLI_D8-1	D08	17440671-17840671	3	8	LI	qLP-D8-2/qLP-F2:3-BES-1b, qSY-D8-1	LP, SCY	132*TM-1, 7235*TM-1	Chen et al., 2010, Shen et al., 2007
qGhLP_D8-1	D08	25405883-25805883	1	9	LP	qGhLW-c24-2, qBS-D8-2/qBS-F2-JES-2a, qLP-D8-1/qLP-F2:3-JES-1a	LW, BW, LP	214*TM-1	Huang et al., 2017, Chen et al., 2010
qGhSI_D8-3	D08	26167231-26567231	2	1	SI			Association pannel
qGhSCY_D8-2	D08	32762193-33162193	1	10	SCY	qGhLW-c24-2, D08_33948986, D08_34096831, qBS-D8-2/qBS-F2-JES-1c, qLP-D8-1/qLP-F2-JES-1c	LW, BW, LP	214*TM-1	Huang et al., 2017, Ma et al., 2018 , Chen et al., 2010
qGhBN_D8-1	D08	37142709-37542709	2	9	BN	qLY-D8-1	LY	7235*TM-1	Shen et al., 2007
qGhLI_D8-2	D08	40751115-41151115	2	18	LI	qGhLW-c24-2, qBS-D8-2/qBS-F2-JES-1c, qLP-D8-1/qLP-F2-JES-1c, qLY-D8-1	LW, BW, LP, LY	214*TM-1, CRIl2*4133	Huang et al., 2017, Chen et al., 2010, YongSheng et al., 2009
qGhLP_D8-2	D08	64610245-65010245	1	47	LP
qGhBW_D9-1	D09	3679526-4079526	2	11	BW	TM70176	BN	Association pannel	Zhu et al ., 2021
qGhLI_D9-1	D09	3933943-4333943	1	12	LI	TM70176, qBS-D9-1, qSI-D9-1	BN, BW, SI	7235*TM-1	Zhu et al ., 2021, Shen et al., 2007
qGhLI_SI_D9	D09	5673284-6073284	4	22	LI, SI	qBS-D9-1, qSI-D9-1	BW, SI	7235*TM-1	Shen et al., 2007
qGhLI_D9-2	D09	48037112-48437112	1	37	LI	Br7_Lt%_23_(3,47+), qSI-C23-1	LI, SI	Guazuncho2(Gh)*VH8-4602(Gb),HS46*MARCABUCAG8US-1-88	Lacape et al., 2013, Wu et al., 2009
qGhBW_D9-2	D09	48871072-49271072	1	34	BW	Br7_Lt%_23_(3,47+), qSI-C23-1	LI, SI	Guazuncho2(Gh)*VH8-4602(Gb),HS46*MARCABUCAG8US-1-88	Lacape et al., 2013, Wu et al., 2009
qGhBW_D9-3	D09	51048218-51448218	1	44	BW	i15830Gh, i40075Gh,i06524Gh, qGhPH-c23-2, TM72847_TM72861_TM72885	BW, PH, BN,SI	Association pannel	Sun et al., 2018, Huang et al., 2017, Zhu et al ., 2021
qGhLP_D10-1	D10	7515122-7915122	1	45	LP	qGhFUHML-c20-2 *, qGhFS-c20 *	FUHML, FS	Association pannel	Huang et al., 2017
qGhLI_D10-1	D10	22911281-23311281	1	16	LI
qGhBW_D10-1	D10	59202225-59602225	1	14	BW	TM74884	LP	Association pannel	Zhu et al ., 2021
qGhLP_D10-2	D10	64058794-64458794	3	42	LP	TM75098	SI	Association pannel	Zhu et al ., 2021
qGhLP_D10-3	D10	67717148-68117148	5	47	LP	qGhFP-c20-1 *	FP	Association pannel	Huang et al., 2017
qGhBW_D11-1	D11	44693007-45093007	1	1	BW
qGhBN_D11-1	D11	68270468-68670468	7	33	BN
qGhBN_D11-2	D11	68482632-68882632	2	31	BN
qGhLI_D12-1	D12	6488387-6888387	1	27	LI	qLP-c26-1, qBW-06A-c26-1, qSCY-06A-c26-2	LP, BW, SCY	MD17*FM966, HS46*MARCABUCAG8US-1-88, SG747*Giza75	An et al., 2010, Wu et al., 2009, Yu et al., 2013b
qGhBW_D12-1	D12	9545255-9945255	1	13	BW	qGhLP-c26-1 *, qLP-c26-1, qBW-06A-c26-1, qSCY-06A-c26-2	LP, BW, SCY	MD17*FM966, HS46*MARCABUCAG8US-1-88, SG747*Giza75	Huang et al., 2017, An et al., 2010, Wu et al., 2009, Yu et al., 2013b
qGhLI_D12-2	D12	11047974-11447974	1	19	LI	qGhLP-c26-1 *, qLP-c26-1	LP	MD17*FM966, HS46*MARCABUCAG8US-1-88	Huang et al., 2017, An et al., 2010, Wu et al., 2009
qGhSI_D12-1	D12	50141911-50541911	1	41	SI
qGhSCY_D12-1	D12	54694039-55094039	1	34	SCY	TM79546	LP	Association pannel	Zhu et al ., 2021
The rows with yellow backgrounds indicate co-located trait-specific QTLs as reported earlier within the same genomic interval
Reference
An, C., Jenkins, J.N., Wu, J., Guo, Y. & McCarty, J.C. Use of fiber and fuzz mutants to detect QTL for yield components, seed, and fiber traits of upland cotton. Euphytica 172, 21-34 (2010).
Chen, H. et al. Using three selected overlapping RILs to fine-map the yield component QTL on Chro. D8 in Upland cotton. Euphytica 176, 321-329 (2010).
Chen, L., Zhang, Z., Zheng, F. & Jing, M. Genetic linkage map construction and QTL mapping for yield and fiber quality in upland cotton (Gossypium hirsutum L.). Acta Agronomica Sinica 34, 1199-1205 (2008).
Fang, L., Wang, Q., Hu, Y., Jia, Y., Chen, J., Liu, B., Zhang, Z., Guan, X., Chen, S., Zhou, B. and Mei, G., 2017. Genomic analyses in cotton identify signatures of selection and loci associated with fiber quality and yield traits. Nature genetics, 49(7), pp.1089-1098.
Huang, C., Nie, X., Shen, C., You, C., Li, W., Zhao, W., Zhang, X. and Lin, Z., 2017. Population structure and genetic basis of the agronomic traits of upland cotton in China revealed by a genome‐wide association study using high‐density SNP s. Plant Biotechnology Journal, 15(11), pp.1374-1386.
Lacape, J. et al. Mapping QTLs for traits related to phenology, morphology and yield components in an inter-specific Gossypium hirsutum℅ G. barbadense cotton RIL population. Field Crops Research 144, 256-267 (2013).
Liu, H. et al. QTL Mapping Based on Different Genetic Systems for Essential Amino Acid Contents in Cottonseeds in Different Environments. PloS one 8, e57531 (2013).
Liu, R. et al. Quantitative trait loci mapping for yield and its components by using two immortalized populations of a heterotic hybrid in Gossypium hirsutum L. Molecular Breeding 29, 297-311 (2012).
Luan, M., Guo, X., Zhang, Y., Yao, J. & Chen, W. QTL mapping for agronomic and fibre traits using two interspecific chromosome substitution lines of Upland cotton. Plant breeding 128, 671-679 (2009).
Ma, Z., He, S., Wang, X., Sun, J., Zhang, Y., Zhang, G., Wu, L., Li, Z., Liu, Z., Sun, G. and Yan, Y., 2018. Resequencing a core collection of upland cotton identifies genomic variation and loci influencing fiber quality and yield. Nature genetics, 50(6), pp.803-813.
Ning Z.Y. etal. Molecular tagging of a major QTL for broad-spectrum resistance to Verticillium wilt in upland cotton cultivar Prema . Crop Science 53, 1-9 (2013).
Niu, H., Kuang, M., Huang, L., Shang, H., Yuan, Y. and Ge, Q., 2023. Lint percentage and boll weight QTLs in three excellent upland cotton (Gossypium hirsutum): ZR014121, CCRI60, and EZ60. BMC Plant Biology, 23(1), pp.1-18.
Shen, X. et al. Genetic mapping of quantitative trait loci for fiber quality and yield trait by RIL approach in Upland cotton. Euphytica 155, 371-380 (2007).
Sun, Z., Wang, X., Liu, Z., Gu, Q., Zhang, Y., Li, Z., Ke, H., Yang, J., Wu, J., Wu, L. and Zhang, G., 2018. A genome-wide association study uncovers novel genomic regions and candidate genes of yield-related traits in upland cotton. Theoretical and Applied Genetics, 131, pp.2413-2425.
Wang, B. et al. QTL mapping of yield and yield components for elite hybrid derived-RILs in upland cotton. J Genet Genomics 34, 35-45 (2007).
Wu, J., Gutierrez, O.A., Jenkins, J.N., McCarty, J.C. & Zhu, J. Quantitative analysis and QTL mapping for agronomic and fiber traits in an RI population of upland cotton. Euphytica 165, 231-245 (2009).
YongSheng, Q., RenZhong, L., HongXian, M., TianZhen, Z. & WangZhen, G. QTL mapping for yield traits in Upland cotton (Gossypium hirsutum L.). Acta Agronomica Sinica 35, 1812-1821 (2009).
Yu, J. et al. Identification of quantitative trait loci across interspecific F2, F2: 3 and testcross populations for agronomic and fiber traits in tetraploid cotton. Euphytica 191, 375-389 (2013).
Yu, J. et al. Mapping quantitative trait loci for lint yield and fiber quality across environments in a Gossypium hirsutum℅ Gossypium barbadense backcross inbred line population. Theoretical and Applied Genetics 126, 275-287 (2013).
ZHANG, W. et al. QTL Analysis on Yield and Its Components in Recombinant Inbred Lines of Upland Cotton. Acta Agronomica Sinica 37, 433-442 (2011).
Zhu, G., Hou, S., Song, X., Wang, X., Wang, W., Chen, Q. and Guo, W., 2021. Genome-wide association analysis reveals quantitative trait loci and candidate genes involved in yield components under multiple field environments in cotton (Gossypium hirsutum). BMC Plant Biology, 21(1), pp.1-11.

## Sheet: Table S8
Table S8. List of active genes located in the QTL regions showing preferential expression in different stages of fiber, ovule and seed development
Trait	QTL_name	Chr	Genomic position	Associated SNPs	Alleles	Phenotypic Effects	Gene ID	Gene position	Annotation	Gene_name	Previously reported function cotton	Reference
BN	qGhBN_A6-1	A06	99353892-99753892	NC_053429.1_99553892	T/C	2.392	LOC107962322	99487911-99490154	low-temperature-induced cysteine proteinase	GhCYP1
BN	qGhBN_D5-1	D05	63081905-63481905	NC_053441.1_63281905	C/T	-3.60669	LOC121216956	63415705-63418198	GDSL esterase/lipase At1g28570-like	GhGELP	Ovule and fiber development and performs significant roles in seed development in cotton	Ma et al., 2018
BN	qGhBN_D6-4	D06	44998190-45398190	NC_053442.1_45198190	A/G	3.10738	LOC107901720	45144030-45145675	CBS domain-containing protein CBSX5	GhCBSX5	Plant development and abiotic stresses in cotton	Ali et al., 2021
BW	qGhBW_A11-1	A11	3735-403735	NC_053434.1_203735	C/T	0.327937	LOC107923848	249071-249493	SEED MATURATION PROTEIN 1-like	GhSMP1
BW	qGhBW_D9-1	D09	3679526-4079526	NC_053445.1_3879526	G/A	-0.21714	LOC107892384	3948976-3950172	gibberellin-regulated protein 4	GhGRP4
BW	qGhBW_D9-2	D09	48871072-49271072	NC_053445.1_49071072	G/C	-0.266144	LOC107890709	49163636-49167436	cellulose synthase-like protein G3	GhCSGL3	Secondarey cell wall biosynthesis and has potential role in enhancing lint yield and quality in cotton.	Li et al., 2015, Zhang et al., 2015
BW	qGhBW_D9-3	D09	51048218-51448218	NC_053445.1_51248218	A/T	-0.382381	LOC107928548	51343539-51348453	alanine--glyoxylate aminotransferase 2 homolog 3, mitochondrial isoform X1	GhAGXT2	Cadmium-stress tolerance in cotton	Li et al., 2022
BW	qGhBW_D9-3	D09	51048218-51448218	NC_053445.1_51248218	A/T	-0.382381	LOC107928597	51361426-51363863	EP1-like glycoprotein 3 isoform X1	GhEP1-3	Plays a positive role in the drought resistance of cotton	Li et al., 2021
LI	qGhLI_A4-2	A04	86122606-86522606	NC_053427.1_86322606	A/G	0.383792	LOC107949097	86366362-86367766	late embryogenesis abundant protein-like	GhLEA	Promote Root Growth and Confer Drought Stress	Magwanga et al., 2018
LI	qGhLI_A4-2	A04	86122606-86522606	NC_053427.1_86322606	A/G	0.383792	LOC107949100	86383162-86384340	bZIP transcription factor 11	GhbZIP11	Vital role in drought and salinity tolerance in cotton	Liang et al., 2016
LI	qGhLI_A6-1	A06	2904052-3304052	NC_053429.1_3104052	C/T	-0.223299	LOC107930537	2999926-3004014	homeobox protein knotted-1-like 2	GhKNAP2	Involved in regulation of cotton fibre development	Gong et al., 2014
LI	qGhLI_D6-2	D06	48562674-48962674	NC_053442.1_48762674	T/A	-0.386032	LOC107900642	48869401-48871641	low-temperature-induced cysteine proteinase	GhCYP2
LI	qGhLI_D9-1	D09	3933943-4333943	NC_053445.1_4133943	T/C	-0.461726	LOC121221106	4168752-4169369	mini zinc finger protein 2-like	GhMIF2
LI	qGhLI_D9-2	D09	48037112-48437112	NC_053445.1_48237112	A/G	0.44093	LOC107890722	48136825-48139241	gibberellin 20 oxidase 1-like	GhGA20OX1	Gibberellic acid biosynthesis gene and promotes cotton fiber initiation and elongation	Xiao et al., 2010
LP	qGhLP_A10-1	A10	13429098-13829098	NC_053433.1_13629098	C/T	1.95396	LOC107897172	13702871-13707126	UDP-glucuronate:xylan alpha-glucuronosyltransferase 1-like	GhGUX1
LP	qGhLP_A10-3	A10	73358842-73758842	NC_053433.1_72587537	A/G	1.82384	LOC107927518	73533044-73534844	berberine bridge enzyme-like 18	GhBBE18
LP	qGhLP_A10-6	A10	117430152-117830152	NC_053433.1_117630152	G/T	1.82248	LOC107936340	117779711-117780542	late embryogenesis abundant protein D-19-like	GhLEA-D-19	cottonseed embryogenesis and germination	Dure et al., 1981
LP	qGhLP_A5-1	A05	104636711-105036711	NC_053428.1_104836711	A/C	1.62792	LOC107959669	104651013-104652624	protodermal factor 1-like	GhPDF1	Involved in cotton fiber initiation via the core cis-element HDZIP2ATATHB2	Deng et al., 2012
LP	qGhLP_A6-1	A06	3594302-3994302	NC_053429.1_3794302	C/T	-1.40522	LOC107941799	3673526-3689039	MADS-box transcription factor 23-like	GhMADS23
LP	qGhLP_D10-3	D10	67717148-68117148	NC_053446.1_67917169	C/T	1.95835	LOC107931826	67970360-67976488	putative ABC transporter C family member 15	GhABCC15	Highly expressed in developing fiber cells, as well as other tissues except roots having significant role in cotton fiber elongation.	Zhu et al., 2003
LP	qGhLP_D8-2	D08	64610245-65010245	NC_053444.1_64810245	T/C	-2.07283	LOC107899107	64933034-64934544	NADPH-dependent aldehyde reductase 1, chloroplastic-like	GhChlADR1
SCY	qGhSCY_A4-1	A04	1809750-2209750	NC_053427.1_2009750	C/G	16.6966	LOC107932765	1926548-1928168	polygalacturonase	GhPG1	Degrade plant cell wall which is essential during almost all stages of plant development.	Li et al., 2023
SCY	qGhSCY_A4-1	A04	1809750-2209750	NC_053427.1_2009750	C/G	16.6966	LOC107941775	2148797-2151144	pectate lyase-like	GhPL	Fiber elongation in cotton	Sun et al., 2020
SCY	qGhSCY_A4-1	A04	1809750-2209750	NC_053427.1_2009750	C/G	16.6966	LOC107942088	1944037-1945657	polygalacturonase-like	GhPG4	Degrade plant cell wall which is essential during almost all stages of plant development.	Li et al., 2023
SCY	qGhSCY_A4-1	A04	1809750-2209750	NC_053427.1_2009750	C/G	16.6966	LOC107942091	1935312-1936899	polygalacturonase precursor	GhPG3	Degrade plant cell wall which is essential during almost all stages of plant development.	Li et al., 2023
SCY	qGhSCY_A4-1	A04	1809750-2209750	NC_053427.1_2009750	C/G	16.6966	LOC107942383	2007206-2017343	polygalacturonase-like isoform X1	GhPG5	Degrade plant cell wall which is essential during almost all stages of plant development.	Li et al., 2023
SCY	qGhSCY_A4-1	A04	1809750-2209750	NC_053427.1_2009750	C/G	16.6966	LOC121227849	1976070-1977681	polygalacturonase-like	GhPG2	Degrade plant cell wall which is essential during almost all stages of plant development.	Li et al., 2023
SCY	qGhSCY_A4-1	A04	1809750-2209750	NC_053427.1_2009750	C/G	16.6966	LOC121227850	2045297-2045955	lncRNA	lncRNA
SCY	qGhSCY_A8-2	A08	27740579-28140579	NC_053431.1_27940579	A/G	7.79198	LOC107921659	27979338-27983265	AP2-like ethylene-responsive transcription factor AIL5 isoform X1	GhAP2/ERF/AIL5	Key roles in growth and development of cotton plant	Zafar et al., 2022
SCY	qGhSCY_D2-1	D02	1741058-2141058	NC_053438.1_1941058	A/G	13.9588	LOC107934818	2115993-2117373	probable purine permease 4	GhPUP4
SCY	qGhSCY_D2-1	D02	1741058-2141058	NC_053438.1_1941058	A/G	13.9588	LOC107934822	2102716-2103967	dCTP pyrophosphatase 1-like	GhDCTPP1
SCY	qGhSCY_D2-2	D02	60407150-60807150	NC_053438.1_60607150	C/G	7.41044	LOC107909695	60436900-60442661	glutamate--glyoxylate aminotransferase 2	GhGGAT2
SI	qGhSI_D12-1	D12	50141911-50541911	NC_053448.1_50341911	A/T	0.664328	LOC107946404	50521096-50522617	transcription factor MYB122-like	GhMYB22
SI	qGhSI_D2-3	D02	69280399-69680399	NC_053438.1_69480399	G/C	-0.414894	LOC107908860	69443966-69445487	classical arabinogalactan protein 9-like precursor	GhAGP9
SI	qGhSI_D2-3	D02	69280399-69680399	NC_053438.1_69480399	G/C	-0.414894	LOC121202834	69362458-69363680	zinc finger protein ZAT10-like	GhZAT10	Regulate freezing tolerance	Li et al., 2023
SI	qGhSI_D8-2	D08	6310435-6710435	NC_053444.1_6510435	A/G	0.794075	LOC107915412	6528455-6529890	1-aminocyclopropane-1-carboxylate oxidase 3-like	GhACO3	Promote cotton fiber elongation	Shi et al., 2006
SI	qGhSI_D8-2	D08	6310435-6710435	NC_053444.1_6510435	A/G	0.794075	LOC107916286	6426979-6428222	fasciclin-like arabinogalactan protein 7	GhFLA7	Involved in Fiber Initiation and Elongation of Cotton	Huang et al., 2013
BN_SCY	qGhBN_SCY_D6-3	D06	37784052-38184052	NC_053442.1_37984052	C/T	-9.24012	LOC107902044	38093619-38096461	pentatricopeptide repeat-containing protein At3g20730	GhPPR
BN_SCY	qGhBN_SCY_D6-3	D06	37784052-38184052	NC_053442.1_37984052	C/T	-9.24012	LOC107902046	38178160-38181980	protein CHUP1, chloroplastic isoform X1	GhCHUP1
SI_LI	qGhSI_LI_A5	A05	25544516-25944516	NC_053428.1_25744516	A/C	0.719642	LOC107897120	25546072-25550134	serine carboxypeptidase-like 42 isoform X1	GhSCPL42	Role against Verticillium wilt stress	Wang et al., 2022
Reference
Ma, R., Yuan, H., An, J., Hao, X. and Li, H., 2018. A Gossypium hirsutum GDSL lipase/hydrolase gene (GhGLIP) appears to be involved in promoting seed growth in Arabidopsis. PLoS One, 13(4), p.e0195556.
Ali F, Li Y, Li F, Wang Z. Genome-wide characterization and expression analysis of cystathionine β-synthase genes in plant development and abiotic stresses of cotton (Gossypium spp.). Int J Biol Macromol. 2021 Dec 15;193(Pt A):823-837.
Li FG, Fan GY, Lu CR, Xiao GH, Zou CS, et al. 2015. Genome sequence of cultivated Upland cotton (Gossypium hirsutum TM-1) provides insights into genome evolution. Nat. Biotechnol. 33:524–30
Zhang TZ, Hu Y, Jiang WK, Fang L, Guan XY, et al. 2015. Sequencing of allotetraploid cotton (Gossypium hirsutum L. acc. TM-1) provides a resource for fiber improvement. Nat. Biotechnol. 33:531–37
Li, L., Yan, X., Li, J., Wu, X. and Wang, X., 2022. Metabolome and transcriptome association analysis revealed key factors involved in melatonin mediated cadmium-stress tolerance in cotton. Frontiers in Plant Science, 13, p.995205.
Li Dan , Zhao Cunpeng , Zhao Liying , Liu Xu , Liu Su'en , Wang Kaihui , Wang Zhaoxiao , Geng Junyi , Guo Baosheng. Cloning and functional analysis of epidermis-specific secreted glycoprotein EP1-like gene GhA01EP1 in cotton[J]. Cotton Science, 2021, 33(6): 448-458.
Magwanga RO, Lu P, Kirungu JN, Dong Q, Hu Y, Zhou Z, Cai X, Wang X, Hou Y, Wang K, Liu F. Cotton Late Embryogenesis Abundant (LEA2) Genes Promote Root Growth and Confer Drought Stress Tolerance in Transgenic Arabidopsis thaliana. G3 (Bethesda). 2018 Jul 31;8(8):2781-2803.
Liang CZ, Meng ZH, Meng ZG, Malik W, Yan R, et al. 2016. GhABF2, a bZIP transcription factor, confers drought and salinity tolerance in cotton (Gossypium hirsutum L.). Sci. Rep. 6:35040
Gong, S. Y., Huang, G. Q., Sun, X., Qin, L. X., Li, Y., Zhou, L., & Li, X. B. (2014). Cotton KNL1, encoding a class II KNOX transcription factor, is involved in regulation of fibre development. Journal of experimental botany, 65(15), 4133-4147.
Xiao YH, Li DM, Yin MH, Li XB, Zhang M, et al. 2010. Gibberellin 20-oxidase promotes initiation and elongation of cotton fibers by regulating gibberellin synthesis. J. Plant Physiol. 167:829–37
Dure L, Galau GA. Developmental Biochemistry of Cottonseed Embryogenesis and Germination : XIII. REGULATION OF BIOSYNTHESIS OF PRINCIPAL STORAGE PROTEINS. Plant Physiol. 1981 Jul;68(1):187-94.
Deng, F., Tu, L., Tan, J., Li, Y., Nie, Y., & Zhang, X. (2012). GbPDF1 is involved in cotton fiber initiation via the core cis-element HDZIP2ATATHB2. Plant physiology, 158(2), 890-904.
Zhu, Y. Q., Xu, K. X., Luo, B., Wang, J. W., & Chen, X. Y. (2003). An ATP-binding cassette transporter GhWBC1 from elongating cotton fibers. Plant physiology, 133(2), 580-588.
Li, Z., Cao, X., Wang, H., Liu, Y., Liu, W., Zhang, H., ... & Peng, J. (2023). Comprehensive identification of polygalacturonases in cotton: Genomic analysis, potential regulatory mechanisms and expression patterns in anthers. Industrial Crops and Products, 200, 116874.
Sun, H., Hao, P., Gu, L., Cheng, S., Wang, H., Wu, A., ... & Yu, S. (2020). Pectate lyase-like gene GhPEL76 regulates organ elongation in Arabidopsis and fiber elongation in cotton. Plant Science, 293, 110395.
Zafar, M. M., Rehman, A., Razzaq, A., Parvaiz, A., Mustafa, G., Sharif, F., ... & Ren, M. (2022). Genome-wide characterization and expression analysis of Erf gene family in cotton. BMC plant biology, 22(1), 134.
Li, P., Wang, M., Zhou, Y., Wu, Q., Shen, Y., Cui, Z., Liu, R., Liu, R., Shen, Q., Chen, J. and Zhang, S., 2023. Freezing transcriptome analysis showed that GhZAT10 regulates freezing tolerance through a partially CBF-dependent pathway in upland cotton (Gossypium hirsutum L.). Environmental and Experimental Botany, 208, p.105263.
Shi YH, Zhu SW, Mao XZ, Feng JX, Qin YM, et al. 2006. Transcriptome profiling, molecular biological, and physiological studies reveal a major role for ethylene in cotton fiber cell elongation. Plant Cell 18:651–64
Huang, G. Q., Gong, S. Y., Xu, W. L., Li, W., Li, P., Zhang, C. J., ... & Li, X. B. (2013). A fasciclin-like arabinogalactan protein, GhFLA1, is involved in fiber initiation and elongation of cotton. Plant Physiology, 161(3), 1278-1290.
Wang, Y., Zhao, J., Deng, X., Wang, P., Geng, S., Gao, W., Guo, P., Chen, Q., Li, C. and Qu, Y., 2022. Genome-wide analysis of serine carboxypeptidase-like protein (SCPL) family and functional validation of Gh_SCPL42 unchromosome conferring cotton Verticillium der Verticillium wilt stress in Gossypium hirsutum. BMC Plant Biology, 22(1), pp.1-13.
